# Supplementary material for: Exaiptasia pallida Infection Model Reveals the Critical Role of Vibrio parahaemolyticus T3SS Virulence Factors in Its Pathogenicity for Sea Anemones
Source: Toxins (Basel). 2025 Apr 2;17(4):175. doi: 10.3390/toxins17040175 (PMC12031060; doi:10.3390/toxins17040175)
Supplement: Supplementary file 1 [file toxins-17-00175-s001.zip]

Archive with 1 entries (1 files):
- toxins-3531759-supplementary.pptx
